# Supplementary material for: Beyond Free Virions: Interconnected Secretory Pathways and Reticulon 3 (RTN3) Coordinate Extracellular Vesicle Diversity for Infectious Exosome Generation
Source: Biology (Basel). 2026 Apr 29;15(9):701. doi: 10.3390/biology15090701 (PMC13162583; doi:10.3390/biology15090701)
Supplement: Supplementary file 1 [file biology-15-00701-s001.zip]

Archive with 2 entries (2 files):
- biology-4219667-supplementary figures.pdf
- biology-4219667-Supplementary File S1_Original Blots and Representative TEM Micrograph.pdf
